# Supplementary material for: Clonidine for sedation in the critically ill: a systematic review and meta-analysis (protocol)
Source: Syst Rev. 2015 Nov 6;4:154. doi: 10.1186/s13643-015-0139-7 (PMC4635616; doi:10.1186/s13643-015-0139-7)
Supplement: Additional file 2: — Observational studies data abstraction form. (DOCX 75 kb) [file 13643_2015_139_MOESM2_ESM.xlsx]

## Sheet: Sheet1
GENERAL INFORMATION
Study ID (Last name of first author, publication year, i.e.: Jackson 2010)
Type of information (published or unpublished)
Journal name
Report title
Language of publication
Funding body
Type of ICU (please choose from dropdown menu)
Single Center/ Multicenter (Please choose from dropdown menu)
Country where study was done
Possible conflicts of interest
NOTES:
PARTICIPANTS
Subset of larger population
NOTES:
INTERVENTIONS BEING COMPARED
Group 1 - Clonidine
Dose of Group 1
Route of Group 1
Group 2 - Other non-clonidine sedatives
Dose of Group 2
Route of Group 2
Group 3 (if any)
Dose of Group 3
Route of Group 3
Did the study explicitly report anticipated need of long-term sedation > 24 hrs?
Duration of treatment/Follow up (week)
NOTES:
BASELINE CHARACTERISTICS
Number randomised
Group 1
Group 2
Group 3 (if any)
Total (only if not reported separately)
Age
Group 1 (mean or median)
Group 2 (mean or median)
Group 3 (if any, mean or median)
Total (mean or median) (only if not reported separately)
unit (e.g. mean and SD)
Age range (e.g. 22-73)
Age inclusion criterion (e.g. older than 16)
Male gender (Percentage: %)
Group 1
Group 2
Group 3 (if any)
Total (only if not reported separately)
Alcohol/opioid withdrawal (percentage: %)
Group 1
Group 2
Group 3 (if any)
Total (only if not reported separately)
ADHD (percentage: %)
Group 1
Group 2
Group 3 (if any)
Total (only if not reported separately)
APACHE II score
Group 1
Group 2
Group 3 (if any, mean or median)
Total (mean or median) (only if not reported separately)
APACHE II score range
SOFA score
Group 1 (mean or median)
Group 2 (mean or median)
Group 3 (if any, mean or median)
Total (mean or median) (only if not reported separately)
SOFA score range
Surgical patients (Percentage: %)
Group 1
Group 2
Group 3 (if any)
Total (only if not reported separately)
Medical patients (Percentage: %)
Group 1
Group 2
Group 3 (if any)
Total (only if not reported separately)
NOTES:
Risk of Bias (Please choose from dropdown menu)
if COHORT STUDY
Representativeness of the exposed cohort (i.e. similarity to such patients in real life)
Selection of the non exposed cohort
Ascertainment of exposure
Demonstration that outcome of interest was not present at start of study
Comparability of cohorts on the basis of the design or analysis
Assessment of outcome
Was follow-up long enough for outcomes to occur?
Adequacy of follow up of cohorts
Co-Interventions similar between groups?
NOTES:
OUTCOMES
Outcome Description [Delirium incidence]
Are the data available?
Definition or how outcome was measured (details if relevant)
Duration of follow-up (months [calculate if necessary])
For Dichotomous Outcome
Group 1: # with event
Group 1: Total
Group 2: # with event
Group 2: Total
Group 3 (if any): # with event
Group 3 (if any): Total
NOTES:
Outcome Description [Use of Non-invasive mechanical ventilation]
Are the data available?
Definition or how outcome was measured (details if relevant)
Duration of follow-up (months [calculate if necessary])
For Dichotomous Outcome
Group 1: # with event
Group 1: Total
Group 2: # with event
Group 2: Total
Group 3 (if any): # with event
Group 3 (if any): Total
NOTES:
Outcome Description [Withdrawal from other sedatives]
Are the data available?
Definition or how outcome was measured (details if relevant)
Duration of follow-up (months [calculate if necessary])
For Dichotomous Outcome
Group 1: # with event
Group 1: Total
Group 2: # with event
Group 2: Total
Group 3 (if any): # with event
Group 3 (if any): Total
NOTES:
Outcome Description [Clinically significant hypotension]
Are the data available?
Definition or how outcome was measured (details if relevant)
Duration of follow-up (months [calculate if necessary])
For Dichotomous Outcome
Group 1: # with event
Group 1: Total
Group 2: # with event
Outcome Description [Clinically significant bradycardia]
Are the data available?
Definition or how outcome was measured (details if relevant)
Duration of follow-up (months [calculate if necessary])
For Dichotomous Outcome
Group 1: # with event
Group 1: Total
Group 2: # with event
Group 2: Total
Group 3 (if any): # with event
Group 3 (if any): Total
NOTES:
Group 2: Total
Group 3 (if any): # with event
Group 3 (if any): Total
NOTES:
Outcome Description [Self-extubation]
Are the data available?
Definition or how outcome was measured (details if relevant)
Duration of follow-up (months [calculate if necessary])
For Dichotomous Outcome
Group 1: # with event
Group 1: Total
Group 2: # with event
Group 2: Total
Group 3 (if any): # with event
Group 3 (if any): Total
NOTES:
Outcome Description [Accidental removal of lines]
Are the data available?
Definition or how outcome was measured (details if relevant)
Duration of follow-up (months [calculate if necessary])
For Dichotomous Outcome
Group 1: # with event
Group 1: Total
Group 2: # with event
Group 2: Total
Group 3 (if any): # with event
Group 3 (if any): Total
NOTES:
Outcome Description for [Duration of mechanical ventilation]
Are the data available?
Definition or how outcome was measured (details if relevant)
Duration of follow-up (months [calculate if necessary])
For Continuous Outcome
Group 1 baseline value (Mean):
Group 1 baseline value (SD):
Group 1 post treatment value (Mean):
Group 1 post treatment value (SD):
Group 1 change value (Mean):
Group 1 change value (SD):
Group 2 baseline value (Mean):
Group 2 baseline value (SD):
Group 2 post treatment value (Mean):
Group 2 post treatment value (SD):
Group 2 change value (Mean):
Group 2 change value (SD):
Group 3 (if any) baseline value (Mean):
Group 3 (if any) baseline value (SD):
Group 3 (if any) post treatment value (Mean):
Group 3 (if any) post treatment value (SD):
Group 3 (if any) change value (Mean):
Group 3 (if any) change value (SD):
NOTES:
Outcome Description for [Duration of non-invasive mechanical ventilation (if applicable)]
Are the data available?
Definition or how outcome was measured (details if relevant)
Duration of follow-up (months [calculate if necessary])
For Continuous Outcome
Group 1 baseline value (Mean):
Group 1 baseline value (SD):
Group 1 post treatment value (Mean):
Group 1 post treatment value (SD):
Group 1 change value (Mean):
Group 1 change value (SD):
Group 2 baseline value (Mean):
Group 2 baseline value (SD):
Group 2 post treatment value (Mean):
Group 2 post treatment value (SD):
Group 2 change value (Mean):
Group 2 change value (SD):
Group 3 (if any) baseline value (Mean):
Group 3 (if any) baseline value (SD):
Group 3 (if any) post treatment value (Mean):
Group 3 (if any) post treatment value (SD):
Group 3 (if any) change value (Mean):
Group 3 (if any) change value (SD):
NOTES:
Outcome Description for [Hospital length of stay]
Are the data available?
Definition or how outcome was measured (details if relevant)
Duration of follow-up (months [calculate if necessary])
For Continuous Outcome
Group 1 baseline value (Mean):
Group 1 baseline value (SD):
Group 1 post treatment value (Mean):
Group 1 post treatment value (SD):
Group 1 change value (Mean):
Group 1 change value (SD):
Group 2 baseline value (Mean):
Group 2 baseline value (SD):
Group 2 post treatment value (Mean):
Group 2 post treatment value (SD):
Group 2 change value (Mean):
Group 2 change value (SD):
Group 3 (if any) baseline value (Mean):
Group 3 (if any) baseline value (SD):
Group 3 (if any) post treatment value (Mean):
Group 3 (if any) post treatment value (SD):
Group 3 (if any) change value (Mean):
Group 3 (if any) change value (SD):
NOTES:
Outcome Description for [ICU length of stay]
Are the data available?
Definition or how outcome was measured (details if relevant)
Duration of follow-up (months [calculate if necessary])
For Continuous Outcome
Group 1 baseline value (Mean):
Group 1 baseline value (SD):
Group 1 post treatment value (Mean):
Group 1 post treatment value (SD):
Group 1 change value (Mean):
Group 1 change value (SD):
Group 2 baseline value (Mean):
Group 2 baseline value (SD):
Group 2 post treatment value (Mean):
Group 2 post treatment value (SD):
Group 2 change value (Mean):
Group 2 change value (SD):
Group 3 (if any) baseline value (Mean):
Group 3 (if any) baseline value (SD):
Group 3 (if any) post treatment value (Mean):
Group 3 (if any) post treatment value (SD):
Group 3 (if any) change value (Mean):
Group 3 (if any) change value (SD):
NOTES:
Outcome Description for [Dose of other sedatives]
Are the data available?
Definition or how outcome was measured (details if relevant)
Duration of follow-up (months [calculate if necessary])
For Continuous Outcome
Group 1 baseline value (Mean):
Group 1 baseline value (SD):
Group 1 post treatment value (Mean):
Group 1 post treatment value (SD):
Group 1 change value (Mean):
Group 1 change value (SD):
Group 2 baseline value (Mean):
Group 2 baseline value (SD):
Group 2 post treatment value (Mean):
Group 2 post treatment value (SD):
Group 2 change value (Mean):
Group 2 change value (SD):
Group 3 (if any) baseline value (Mean):
Group 3 (if any) baseline value (SD):
Group 3 (if any) post treatment value (Mean):
Group 3 (if any) post treatment value (SD):
Group 3 (if any) change value (Mean):
Group 3 (if any) change value (SD):
NOTES:
Outcome Description for [Duration of sedative infusion]
Are the data available?
Definition or how outcome was measured (details if relevant)
Duration of follow-up (months [calculate if necessary])
For Continuous Outcome
Group 1 baseline value (Mean):
Group 1 baseline value (SD):
Group 1 post treatment value (Mean):
Group 1 post treatment value (SD):
Group 1 change value (Mean):
Group 1 change value (SD):
Group 2 baseline value (Mean):
Group 2 baseline value (SD):
Group 2 post treatment value (Mean):
Group 2 post treatment value (SD):
Group 2 change value (Mean):
Group 2 change value (SD):
Group 3 (if any) baseline value (Mean):
Group 3 (if any) baseline value (SD):
Group 3 (if any) post treatment value (Mean):
Group 3 (if any) post treatment value (SD):
Group 3 (if any) change value (Mean):
Group 3 (if any) change value (SD):
NOTES:
Outcome Description for [Level of sedation]
Are the data available?
Definition or how outcome was measured (details if relevant)
Duration of follow-up (months [calculate if necessary])
For Continuous Outcome
Group 1 baseline value (Mean):
Group 1 baseline value (SD):
Group 1 post treatment value (Mean):
Group 1 post treatment value (SD):
Group 1 change value (Mean):
Group 1 change value (SD):
Group 2 baseline value (Mean):
Group 2 baseline value (SD):
Group 2 post treatment value (Mean):
Group 2 post treatment value (SD):
Group 2 change value (Mean):
Group 2 change value (SD):
Group 3 (if any) baseline value (Mean):
Group 3 (if any) baseline value (SD):
Group 3 (if any) post treatment value (Mean):
Group 3 (if any) post treatment value (SD):
Group 3 (if any) change value (Mean):
Group 3 (if any) change value (SD):
NOTES:
Outcome Description for [All-cause ICU mortality]
Are the data available?
Definition or how outcome was measured (details if relevant)
Duration of follow-up (months [calculate if necessary])
For Continuous Outcome
Group 1 baseline value (Mean):
Group 1 baseline value (SD):
Group 1 post treatment value (Mean):
Group 1 post treatment value (SD):
Group 1 change value (Mean):
Group 1 change value (SD):
Group 2 baseline value (Mean):
Group 2 baseline value (SD):
Group 2 post treatment value (Mean):
Group 2 post treatment value (SD):
Group 2 change value (Mean):
Group 2 change value (SD):
Group 3 (if any) baseline value (Mean):
Group 3 (if any) baseline value (SD):
Group 3 (if any) post treatment value (Mean):
Group 3 (if any) post treatment value (SD):
Group 3 (if any) change value (Mean):
Group 3 (if any) change value (SD):
NOTES:
Outcome Description for [All-cause hospital mortality]
Are the data available?
Definition or how outcome was measured (details if relevant)
Duration of follow-up (months [calculate if necessary])
For Continuous Outcome
Group 1 baseline value (Mean):
Group 1 baseline value (SD):
Group 1 post treatment value (Mean):
Group 1 post treatment value (SD):
Group 1 change value (Mean):
Group 1 change value (SD):
Group 2 baseline value (Mean):
Group 2 baseline value (SD):
Group 2 post treatment value (Mean):
Group 2 post treatment value (SD):
Group 2 change value (Mean):
Group 2 change value (SD):
Group 3 (if any) baseline value (Mean):
Group 3 (if any) baseline value (SD):
Group 3 (if any) post treatment value (Mean):
Group 3 (if any) post treatment value (SD):
Group 3 (if any) change value (Mean):
Group 3 (if any) change value (SD):
NOTES:
