# Supplementary material for: Clonidine for sedation in the critically ill: a systematic review and meta-analysis (protocol)
Source: Syst Rev. 2015 Nov 6;4:154. doi: 10.1186/s13643-015-0139-7 (PMC4635616; doi:10.1186/s13643-015-0139-7)
Supplement: Additional file 3: — RCT data abstraction form. (XLSX 26 kb) [file 13643_2015_139_MOESM3_ESM.xlsx]

## Sheet: MAIN
GENERAL INFORMATION
Study ID (Last name of first author, publication year, i.e.: Jackson 2010)
Type of information (published or unpublished)
Journal name
Report title
Language of publication
Funding body
Type of ICU
Single Center/ Multicenter
Country where study was done
Possible conflicts of interest
NOTES:
PARTICIPANTS
Subset of larger population
NOTES:
INTERVENTIONS BEING COMPARED
Group 1 - Clonidine
Dose of Group 1
Route of Group 1
Group 2 - Other non-clonidine sedatives
Dose of Group 2
Route of Group 2
Group 3 (if any)
Dose of Group 3
Route of Group 3
Did the study explicitly report anticipated need of long-term sedation > 24 hrs?
Duration of treatment/Follow up (week)
NOTES:
BASELINE CHARACTERISTICS
Number randomised
Intervention
Comparison
Group 3 (if any)
Total (only if not reported separately)
Age
Intervention (mean or median)
Comparison (mean or median)
Group 3 (if any, mean or median)
Total (mean or median) (only if not reported separately)
unit (e.g. mean and SD)
Age range (e.g. 22-73)
Age inclusion criterion (e.g. older than 16)
Male gender (Percentage: %)
Intervention
Comparison
Group 3 (if any)
Total (only if not reported separately)
Alcohol/opioid withdrawal (percentage: %)
Intervention
Comparison
Group 3 (if any)
Total (only if not reported separately)
ADHD (percentage: %)
Intervention
Comparison
Group 3 (if any)
Total (only if not reported separately)
APACHE II score
Intervention (mean or median)
Comparison (mean or median)
Group 3 (if any, mean or median)
Total (mean or median) (only if not reported separately)
APACHE II score range
SOFA score
Intervention (mean or median)
Comparison (mean or median)
Group 3 (if any, mean or median)
Total (mean or median) (only if not reported separately)
SOFA score range
Surgical patients (Percentage: %)
Intervention
Comparison
Group 3 (if any)
Total (only if not reported separately)
Medical patients (Percentage: %)
Intervention
Comparison
Group 3 (if any)
Total (only if not reported separately)
NOTES:
Risk of Bias	*Select from dropdown menu
For RANDOMIZED TRIAL (or non-randomized experimental study)
Randomization sequence generation (selection bias)
Allocation concealment (selection bias)
Blinding of participants and personnel (performance bias)
Blinding of outcome assessment (detection bias)
Incomplete outcome data addressed (attrition bias) (Short-term outcomes (2-6 weeks))
Selective reporting (reporting bias)
Other
If choosing "high risk of bias" for "other", please specify
NOTES:
OUTCOMES
Outcome Description for [Delirium incidence]
Are the data available?
Definition or how outcome was measured (details if relevant)
Duration of follow-up (months [calculate if necessary])
For Dichotomous Outcome
Intervention group: # with event
Intervention group: Total
Comparison group: # with event
Comparison group: Total
Group 3 (if any): # with event
Group 3 (if any): Total
NOTES:
Outcome Description for [Use of Non-invasive mechanical ventilation]
Are the data available?
Definition or how outcome was measured (details if relevant)
Duration of follow-up (months [calculate if necessary])
For Dichotomous Outcome
Intervention group: # with event
Intervention group: Total
Comparison group: # with event
Comparison group: Total
Group 3 (if any): # with event
Group 3 (if any): Total
NOTES:
Outcome Description for [Withdrawal from other sedatives]
Are the data available?
Definition or how outcome was measured (details if relevant)
Duration of follow-up (months [calculate if necessary])
For Dichotomous Outcome
Intervention group: # with event
Intervention group: Total
Comparison group: # with event
Comparison group: Total
Group 3 (if any): # with event
Group 3 (if any): Total
NOTES:
Outcome Description for [Clinically significant hypotension]
Are the data available?
Definition or how outcome was measured (details if relevant)
Duration of follow-up (months [calculate if necessary])
For Dichotomous Outcome			Incidence of withdrawal from other sedatives
Intervention group: # with event
Intervention group: Total
Comparison group: # with event
Comparison group: Total
Group 3 (if any): # with event
Group 3 (if any): Total
NOTES:
Outcome Description for [Clinically signficant bradycardia]
Are the data available?
Definition or how outcome was measured (details if relevant)
Duration of follow-up (months [calculate if necessary])
For Dichotomous Outcome			Incidence of withdrawal from other sedatives
Intervention group: # with event
Intervention group: Total
Comparison group: # with event
Comparison group: Total
Group 3 (if any): # with event
Group 3 (if any): Total
NOTES:
Outcome Description for [Self-extubation]
Are the data available?
Definition or how outcome was measured (details if relevant)
Duration of follow-up (months [calculate if necessary])
For Dichotomous Outcome			Incidence of withdrawal from other sedatives
Intervention group: # with event
Intervention group: Total
Comparison group: # with event
Comparison group: Total
Group 3 (if any): # with event
Group 3 (if any): Total
NOTES:
Outcome Description for [Accidental removal of lines]
Are the data available?
Definition or how outcome was measured (details if relevant)
Duration of follow-up (months [calculate if necessary])
For Dichotomous Outcome			Incidence of withdrawal from other sedatives
Intervention group: # with event
Intervention group: Total
Comparison group: # with event
Comparison group: Total
Group 3 (if any): # with event
Group 3 (if any): Total
NOTES:
Outcome Description for [Duration of mechanical ventilation]
Are the data available?
Definition or how outcome was measured (details if relevant)
Duration of follow-up (months [calculate if necessary])
For Continuous Outcome
Intervention group baseline value:
Intervention group post treatment value:
Intervention group change value:
Control group baseline value:
Control group post treatment value:
Control group change value:
Group 3 (if any) baseline value:
Group 3 (if any) post treatment value:
Group 3 (if any) change value:
NOTES:
Outcome Description for [Duration of non-invasive mechanical ventilation (if applicable)]
Are the data available?
Definition or how outcome was measured (details if relevant)
Duration of follow-up (months [calculate if necessary])
For Continuous Outcome
Intervention group baseline value:
Intervention group post treatment value:
Intervention group change value:
Control group baseline value:
Control group post treatment value:
Control group change value:
Group 3 (if any) baseline value:
Group 3 (if any) post treatment value:
Group 3 (if any) change value:
NOTES:
Outcome Description for [Hospital length of stay]
Are the data available?
Definition or how outcome was measured (details if relevant)
Duration of follow-up (months [calculate if necessary])
For Continuous Outcome
Intervention group baseline value:
Intervention group post treatment value:
Intervention group change value:
Control group baseline value:
Control group post treatment value:
Control group change value:
Group 3 (if any) baseline value:
Group 3 (if any) post treatment value:
Group 3 (if any) change value:
NOTES:
Outcome Description for [ICU length of stay]
Are the data available?
Definition or how outcome was measured (details if relevant)
Duration of follow-up (months [calculate if necessary])
For Continuous Outcome
Intervention group baseline value:
Intervention group post treatment value:
Intervention group change value:
Control group baseline value:
Control group post treatment value:
Control group change value:
Group 3 (if any) baseline value:
Group 3 (if any) post treatment value:
Group 3 (if any) change value:
NOTES:
Outcome Description for [Dose of other sedatives]
Are the data available?
Definition or how outcome was measured (details if relevant)
Duration of follow-up (months [calculate if necessary])
For Continuous Outcome
Intervention group baseline value:
Intervention group post treatment value:
Intervention group change value:
Control group baseline value:
Control group post treatment value:
Control group change value:
Group 3 (if any) baseline value:
Group 3 (if any) post treatment value:
Group 3 (if any) change value:
NOTES:
Outcome Description for [Duration of sedative infusion]
Are the data available?
Definition or how outcome was measured (details if relevant)
Duration of follow-up (months [calculate if necessary])
For Continuous Outcome
Intervention group baseline value:
Intervention group post treatment value:
Intervention group change value:
Control group baseline value:
Control group post treatment value:
Control group change value:
Group 3 (if any) baseline value:
Group 3 (if any) post treatment value:
Group 3 (if any) change value:
NOTES:
Outcome Description for [Level of sedation]
Are the data available?
Definition or how outcome was measured (details if relevant)
Duration of follow-up (months [calculate if necessary])
For Continuous Outcome
Intervention group baseline value:
Intervention group post treatment value:
Intervention group change value:
Control group baseline value:
Control group post treatment value:
Control group change value:
Group 3 (if any) baseline value:
Group 3 (if any) post treatment value:
Group 3 (if any) change value:
NOTES:
Outcome Description for [All-cause ICU mortality]
Are the data available?
Definition or how outcome was measured (details if relevant)
Duration of follow-up (months [calculate if necessary])
For Continuous Outcome
Intervention group baseline value:
Intervention group post treatment value:
Intervention group change value:
Control group baseline value:
Control group post treatment value:
Control group change value:
Group 3 (if any) baseline value:
Group 3 (if any) post treatment value:
Group 3 (if any) change value:
NOTES:
Outcome Description for [All-cause hospital mortality]
Are the data available?
Definition or how outcome was measured (details if relevant)
Duration of follow-up (months [calculate if necessary])
For Continuous Outcome
Intervention group baseline value:
Intervention group post treatment value:
Intervention group change value:
Control group baseline value:
Control group post treatment value:
Control group change value:
Group 3 (if any) baseline value:
Group 3 (if any) post treatment value:
Group 3 (if any) change value:
NOTES:
